# Supplementary material for: Fluorescent-increase kinetics of different fluorescent reporters used for qPCR depend on monitoring chemistry, targeted sequence, type of DNA input and PCR efficiency
Source: Mikrochim Acta. 2014 Jan 14;181(13):1689–96. doi: 10.1007/s00604-013-1155-8 (PMC4167442; doi:10.1007/s00604-013-1155-8)
Supplement: Supplementary file 2 — (XLS 424 kb) [file 604_2013_1155_MOESM2_ESM.xls]

## Sheet: Read_me
This Excel file contains the following sheets:
	Read_me		this sheet
	basic_calculation		shows the basis calculation of increase in number of strands for qPCR runs with ds-DNA or ss-cDNA input
			NOTE: the PCR efficiency value used for this calculation is given in cell B35 on the 'all_curves' sheet.
	DNA_binding_dyes		on these 6 sheets (one per chemistry group) the fluorescence increase is modelled
	Annealing_probes		by definition one unit of fluorescence is observed or released for each generated DNA strand
	Hydrolyis_probes		in the first cycles fluorescence increase may lag behind
	LUX_primers
	Hairpin_primers
	QZyme
	all_curves		on this sheet the range C3:T32 contains references to the sheets per chemistry
			The following parameters can be set or the simulation of the fluorescence increase:
			B34	N0 (target quantity)
			B35	PCR efficiency
			B36	Nq (quantification threshold)
			Do NOT make other changes in any of the sheets
			in range C34:T48 the observed Cq values, required Cq corrections, observed N0 values and relative errors for corrected and uncorrected Cq values are listed
			remaining part of the sheet contains blocks to determine Cq values
	Charts		chart titles are self-explanatory
	Chart_all_curves
	Chart_all_curves_ds_DNA
	Chart_all_curves_ss_cDNA
	Chart_ds_DNA_curves_at_start		Fig 2 in paper (top-left)
	Chart_ss_cDNA_curves_at_start		Fig 2 in paper (bottom-left)
	Chart_ds_DNA_curves_at_Cq		Fig 2 in paper (top-right)
	Chart_ss_cDNA_curves_at_Cq		Fig 2 in paper (bottom-right)

## Sheet: basic_calculation
Do not make changes on this sheet
	Change efficiency on sheet 'all curves'						link to efficiency on all curve sheet
Calculation scheme	Efficiency =	1.7					1.7
		dsDNA			ss-cDNA
		Number of strand molecules generated			Number of strand molecules generated
	Cycle no.	no. antisense strands	no. sense strands		no. antisense strands	no. sense strands
before amplification	0	2	2		2	0	DO NOT CHANGE	value is linked to all_curves sheet
after end of each cycle	1	3.4	3.4		2	1.4
	2	5.78	5.78		2.98	2.8
	3	9.826	9.826		4.94	4.886
	4	16.7042	16.7042		8.3602	8.344
	5	28.3971	28.3971		14.201	14.1961
	6	48.2751	48.2751		24.1383	24.1368
	7	82.0677	82.0677		41.0341	41.0336
	8	139.515	139.515		69.7576	69.7575
	9	237.176	237.176		118.588	118.588
	10	403.199	403.199		201.599	201.599
	11	685.438	685.438		342.719	342.719
	12	1165.24	1165.24		582.622	582.622
	13	1980.92	1980.92		990.458	990.458
	14	3367.56	3367.56		1683.78	1683.78
	15	5724.85	5724.85		2862.42	2862.42
	16	9732.24	9732.24		4866.12	4866.12
	17	16544.8	16544.8		8272.4	8272.4
	18	28126.2	28126.2		14063.1	14063.1
	19	47814.5	47814.5		23907.2	23907.2
	20	81284.6	81284.6		40642.3	40642.3
	21	138184	138184		69091.9	69091.9
	22	234913	234913		117456	117456
	23	399351	399351		199676	199676
	24	678897	678897		339449	339449
	25	1.15413e+06	1.15413e+06		577063	577063
	26	1.96201e+06	1.96201e+06		981007	981007
	27	3.33542e+06	3.33542e+06		1.66771e+06	1.66771e+06
		Orientation with respect to mRNA
		input number of	input number of
		antisense strands	sense strands
		(= reverse strand	(= forward strand =
		of mRNA)	mRNA sequence)

## Sheet: DNA_binding_dyes
Do not make changes on this sheet
		SYBR green	SYBR green
		input dsDNA	input ss-cDNA
	1	3.4	1.4
	2	5.78	2.8
	3	9.826	4.886
	4	16.7042	8.344
	5	28.3971	14.1961
	6	48.2751	24.1368
	7	82.0677	41.0336
	8	139.515	69.7575
	9	237.176	118.588
	10	403.199	201.599
	11	685.438	342.719
	12	1165.24	582.622
	13	1980.92	990.458
	14	3367.56	1683.78
	15	5724.85	2862.42
	16	9732.24	4866.12
	17	16544.8	8272.4
	18	28126.2	14063.1
	19	47814.5	23907.2
	20	81284.6	40642.3
	21	138184	69091.9
	22	234913	117456
	23	399351	199676
	24	678897	339449
	25	1.15413e+06	577063
	26	1.96201e+06	981007
	27	3.33542e+06	1.66771e+06
		fluorescence is proportional to amount of dsDNA
		which is determined by the strand that is least present

## Sheet: Annealing_probes
Do not make changes on this sheet
	input dsDNA	input ss-cDNA	input ss-cDNA
		target cDNA	target mRNA
1	2	2	0
2	3.4	2	1.4
3	5.78	2.98	2.8
4	9.826	4.94	4.886
5	16.7042	8.3602	8.344
6	28.3971	14.201	14.1961
7	48.2751	24.1383	24.1368
8	82.0677	41.0341	41.0336
9	139.515	69.7576	69.7575
10	237.176	118.588	118.588
11	403.199	201.599	201.599
12	685.438	342.719	342.719
13	1165.24	582.622	582.622
14	1980.92	990.458	990.458
15	3367.56	1683.78	1683.78
16	5724.85	2862.42	2862.42
17	9732.24	4866.12	4866.12
18	16544.8	8272.4	8272.4
19	28126.2	14063.1	14063.1
20	47814.5	23907.2	23907.2
21	81284.6	40642.3	40642.3
22	138184	69091.9	69091.9
23	234913	117456	117456
24	399351	199676	199676
25	678897	339449	339449
26	1.15413e+06	577063	577063
27	1.96201e+06	981007	981007
	fluorescence depends on number of targeted strands at start of cycle
	either strand	number of sense strands	number of antisense strands

## Sheet: Hydrolysis_probes
	input dsDNA			input dsDNA			input ss-cDNA			input ss-cDNA			Do not make changes on this sheet
	hydrolysis probe recognizes first strand cDNA (antisense to mRNA)			hydrolysis probe recognizes mRNA (sense)			hydrolysis probe recognizes first strand cDNA (antisense to mRNA)			hydrolysis probe recognizes mRNA (sense)				hydrolysis	input dsDNA	input ss-cDNA	input ss-cDNA
	fluor	cumulative		fluor	cumulative		fluor	cumulative		fluor	cumulative					target cDNA	target mRNA
1	1.4	1.4		1.4	1.4		1.4	1.4		0	0			1	1.4	1.4
2	2.38	3.78		2.38	3.78		1.4	2.8		0.98	0.98			2	3.78	2.8	0.98
3	4.046	7.826		4.046	7.826		2.086	4.886		1.96	2.94			3	7.826	4.886	2.94
4	6.8782	14.7042		6.8782	14.7042		3.458	8.344		3.4202	6.3602			4	14.7042	8.344	6.3602
5	11.6929	26.3971		11.6929	26.3971		5.85214	14.1961		5.8408	12.201			5	26.3971	14.1961	12.201
6	19.878	46.2751		19.878	46.2751		9.9407	24.1368		9.9373	22.1383			6	46.2751	24.1368	22.1383
7	33.7926	80.0677		33.7926	80.0677		16.8968	41.0336		16.8958	39.0341			7	80.0677	41.0336	39.0341
8	57.4474	137.515		57.4474	137.515		28.7239	69.7575		28.7236	67.7576			8	137.515	69.7575	67.7576
9	97.6606	235.176		97.6606	235.176		48.8303	118.588		48.8303	116.588			9	235.176	118.588	116.588
10	166.023	401.199		166.023	401.199		83.0115	201.599		83.0115	199.599			10	401.199	201.599	199.599
11	282.239	683.438		282.239	683.438		141.12	342.719		141.12	340.719			11	683.438	342.719	340.719
12	479.807	1163.24		479.807	1163.24		239.903	582.622		239.903	580.622			12	1163.24	582.622	580.622
13	815.671	1978.92		815.671	1978.92		407.836	990.458		407.836	988.458			13	1978.92	990.458	988.458
14	1386.64	3365.56		1386.64	3365.56		693.32	1683.78		693.32	1681.78			14	3365.56	1683.78	1681.78
15	2357.29	5722.85		2357.29	5722.85		1178.64	2862.42		1178.64	2860.42			15	5722.85	2862.42	2860.42
16	4007.39	9730.24		4007.39	9730.24		2003.7	4866.12		2003.7	4864.12			16	9730.24	4866.12	4864.12
17	6812.57	16542.8		6812.57	16542.8		3406.28	8272.4		3406.28	8270.4			17	16542.8	8272.4	8270.4
18	11581.4	28124.2		11581.4	28124.2		5790.68	14063.1		5790.68	14061.1			18	28124.2	14063.1	14061.1
19	19688.3	47812.5		19688.3	47812.5		9844.16	23907.2		9844.16	23905.2			19	47812.5	23907.2	23905.2
20	33470.1	81282.6		33470.1	81282.6		16735.1	40642.3		16735.1	40640.3			20	81282.6	40642.3	40640.3
21	56899.2	138182		56899.2	138182		28449.6	69091.9		28449.6	69089.9			21	138182	69091.9	69089.9
22	96728.7	234911		96728.7	234911		48364.4	117456		48364.4	117454			22	234911	117456	117454
23	164439	399349		164439	399349		82219.4	199676		82219.4	199674			23	399349	199676	199674
24	279546	678895		279546	678895		139773	339449		139773	339447			24	678895	339449	339447
25	475228	1.15412e+06		475228	1.15412e+06		237614	577063		237614	577061			25	1.15412e+06	577063	577061
26	807888	1.96201e+06		807888	1.96201e+06		403944	981007		403944	981005			26	1.96201e+06	981007	981005
27	1.37341e+06	3.33542e+06		1.37341e+06	3.33542e+06		686705	1.66771e+06		686705	1.66771e+06			27	3.33542e+06	1.66771e+06	1.66771e+06
	count of the number			count of the number
	of new sense strands;			of new antisense strands;
	during their generation			during their generation
	new fluorescence will be			new fluorescence will be
	generated			generated

## Sheet: LUX_primers
Do not make changes on this sheet
					input dsDNA	input ss-cDNA	input ss-cDNA
						target cDNA	target mRNA
1	1.4	1.4	0	1	1.4	1.4	0
2	2.38	1.4	0.98	2	3.78	2.8	0.98
3	4.046	2.086	1.96	3	7.826	4.886	2.94
4	6.8782	3.458	3.4202	4	14.7042	8.344	6.3602
5	11.6929	5.85214	5.8408	5	26.3971	14.1961	12.201
6	19.878	9.9407	9.9373	6	46.2751	24.1368	22.1383
7	33.7926	16.8968	16.8958	7	80.0677	41.0336	39.0341
8	57.4474	28.7239	28.7236	8	137.515	69.7575	67.7576
9	97.6606	48.8303	48.8303	9	235.176	118.588	116.588
10	166.023	83.0115	83.0115	10	401.199	201.599	199.599
11	282.239	141.12	141.12	11	683.438	342.719	340.719
12	479.807	239.903	239.903	12	1163.24	582.622	580.622
13	815.671	407.836	407.836	13	1978.92	990.458	988.458
14	1386.64	693.32	693.32	14	3365.56	1683.78	1681.78
15	2357.29	1178.64	1178.64	15	5722.85	2862.42	2860.42
16	4007.39	2003.7	2003.7	16	9730.24	4866.12	4864.12
17	6812.57	3406.28	3406.28	17	16542.8	8272.4	8270.4
18	11581.4	5790.68	5790.68	18	28124.2	14063.1	14061.1
19	19688.3	9844.16	9844.16	19	47812.5	23907.2	23905.2
20	33470.1	16735.1	16735.1	20	81282.6	40642.3	40640.3
21	56899.2	28449.6	28449.6	21	138182	69091.9	69089.9
22	96728.7	48364.4	48364.4	22	234911	117456	117454
23	164439	82219.4	82219.4	23	399349	199676	199674
24	279546	139773	139773	24	678895	339449	339447
25	475228	237614	237614	25	1.15412e+06	577063	577061
26	807888	403944	403944	26	1.96201e+06	981007	981005
27	1.37341e+06	686705	686705	27	3.33542e+06	1.66771e+06	1.66771e+06
	number of newly formed strands				total number of incorporated primers
	fluorescence is determined by the number of formed complementary strands
	because primer targeting the sense strand is build incorporated in the antisense strand and vice versa

## Sheet: Hairpin_primers
Do not make changes on this sheet
	input dsDNA	input ss-cDNA	input ss-cDNA			input dsDNA	input ss-cDNA	input ss-cDNA
		target cDNA	target mRNA				target cDNA	target mRNA
1	1.4	1.4	0			0	0	0
2	2.38	1.4	0.98			1.4	1.4	0
3	4.046	2.086	1.96			3.78	2.8	0.98
4	6.8782	3.458	3.4202			7.826	4.886	2.94
5	11.6929	5.85214	5.8408			14.7042	8.344	6.3602
6	19.878	9.9407	9.9373			26.3971	14.1961	12.201
7	33.7926	16.8968	16.8958			46.2751	24.1368	22.1383
8	57.4474	28.7239	28.7236			80.0677	41.0336	39.0341
9	97.6606	48.8303	48.8303			137.515	69.7575	67.7576
10	166.023	83.0115	83.0115			235.176	118.588	116.588
11	282.239	141.12	141.12			401.199	201.599	199.599
12	479.807	239.903	239.903			683.438	342.719	340.719
13	815.671	407.836	407.836			1163.24	582.622	580.622
14	1386.64	693.32	693.32			1978.92	990.458	988.458
15	2357.29	1178.64	1178.64			3365.56	1683.78	1681.78
16	4007.39	2003.7	2003.7			5722.85	2862.42	2860.42
17	6812.57	3406.28	3406.28			9730.24	4866.12	4864.12
18	11581.4	5790.68	5790.68			16542.8	8272.4	8270.4
19	19688.3	9844.16	9844.16			28124.2	14063.1	14061.1
20	33470.1	16735.1	16735.1			47812.5	23907.2	23905.2
21	56899.2	28449.6	28449.6			81282.6	40642.3	40640.3
22	96728.7	48364.4	48364.4			138182	69091.9	69089.9
23	164439	82219.4	82219.4			234911	117456	117454
24	279546	139773	139773			399349	199676	199674
25	475228	237614	237614			678895	339449	339447
26	807888	403944	403944			1.15412e+06	577063	577061
27	1.37341e+06	686705	686705			1.96201e+06	981007	981005
	newly incorporated primers				reporter becomes fluorescent in the cycle after incorporation
					reporter 'stays' fluorescent

## Sheet: QZyme
Do not make changes on this sheet					Eff	1.7	from all_curves sheet
						DO NOT CHANGE
	input dsDNA	input ss-cDNA	input ss-cDNA			input dsDNA	input ss-cDNA	input ss-cDNA			input dsDNA	input ss-cDNA	input ss-cDNA
		target cDNA	target mRNA				target cDNA	target mRNA				target cDNA	target mRNA
1	1.4	1.4	0		1	0	0	0		1	0	0	0
2	2.38	1.4	0.98		2	0.98	0.98	0		2	0	0	0
3	4.046	2.086	1.96		3	2.646	1.96	0.686		3	0.98	0.98	0
4	6.8782	3.458	3.4202		4	5.4782	3.4202	2.058		4	4.606	3.92	0.686
5	11.6929	5.85214	5.8408		5	10.2929	5.8408	4.45214		5	13.7102	10.2802	3.43
6	19.878	9.9407	9.9373		6	18.478	9.9373	8.5407		6	33.1073	22.4812	10.6261
7	33.7926	16.8968	16.8958		7	32.3926	16.8958	15.4968		7	70.9825	44.6195	26.363
8	57.4474	28.7239	28.7236		8	56.0474	28.7236	27.3239		8	141.25	83.6536	57.5966
9	97.6606	48.8303	48.8303		9	96.2606	48.8303	47.4303		9	267.565	151.411	116.154
10	166.023	83.0115	83.0115		10	164.623	83.0115	81.6115		10	490.141	267.999	222.142
11	282.239	141.12	141.12		11	280.839	141.12	139.72		11	877.34	467.599	409.741
12	479.807	239.903	239.903		12	478.407	239.903	238.503		12	1545.38	808.317	737.06
13	815.671	407.836	407.836		13	814.271	407.836	406.436		13	2691.82	1388.94	1302.88
14	1386.64	693.32	693.32		14	1385.24	693.32	691.92		14	4652.54	2377.4	2275.14
15	2357.29	1178.64	1178.64		15	2355.89	1178.64	1177.24		15	7998.49	4059.18	3939.32
16	4007.39	2003.7	2003.7		16	4005.99	2003.7	2002.3		16	13700.3	6919.6	6780.74
17	6812.57	3406.28	3406.28		17	6811.17	3406.28	3404.88		17	23408.2	11783.7	11624.5
18	11581.4	5790.68	5790.68		18	11580	5790.68	5789.28		18	39927.2	20054.1	19873.1
19	19688.3	9844.16	9844.16		19	19686.9	9844.16	9842.76		19	68026.2	34115.2	33910.9
20	33470.1	16735.1	16735.1		20	33468.7	16735.1	16733.7		20	115812	58020.4	57791.6
21	56899.2	28449.6	28449.6		21	56897.8	28449.6	28448.2		21	197067	98660.8	98405.9
22	96728.7	48364.4	48364.4		22	96727.3	48364.4	48363		22	335219	167751	167468
23	164439	82219.4	82219.4		23	164437	82219.4	82218		23	570099	285205	284894
24	279546	139773	139773		24	279545	139773	139772		24	969416	484879	484537
25	475228	237614	237614		25	475227	237614	237613		25	1.64828e+06	824325	823952
26	807888	403944	403944		26	807886	403944	403943		26	2.80237e+06	1.40139e+06	1.40098e+06
27	1.37341e+06	686705	686705		27	1.37341e+06	686705	686703		27	4.76434e+06	2.38239e+06	2.38195e+06
	newly incorporated first primers					number of generated active sites in complementary strand					number of released reporters
						stay active in later cycles					one per active site in next annealing
											stay fluorescent in later cycles

## Sheet: all_curves
Do not make changes on this sheet, except for cells B34, B35 and B36
deleted 0's			DNA-binding dyes	DNA-binding dyes	Annealing probes	Annealing probes	Annealing probes	Hydrolysis probes	Hydrolysis probes	Hydrolysis probes	LUX primers	LUX primers	LUX primers	Scorp_Sunr	Scorp_Sunrise	Scorp_Sunrise	Qzyme	Qzyme	Qzyme
			input dsDNA	input ss-cDNA	input dsDNA	input ss-cDNA	input ss-cDNA	input dsDNA	input ss-cDNA	input ss-cDNA	input dsDNA	input ss-cDNA	input ss-cDNA	input dsDNA	input ss-cDNA	input ss-cDNA	input dsDNA	input ss-cDNA	input ss-cDNA					Data used to draw Nq and Cq in graphs (do not change)
						target cDNA	target mRNA		target cDNA	target mRNA		target cDNA	target mRNA		target cDNA	target mRNA		target cDNA	target mRNA
		1	3.4	1.4	2	2		1.4	1.4		1.4	1.4													ds_DNA			ss_cDNA
		2	5.78	2.8	3.4	2	1.4	3.78	2.8	0.98	3.78	2.8	0.98	1.4	1.4									1	21.6968	200000		23.0031	200000		Nq	0	200000
		3	9.826	4.886	5.78	2.98	2.8	7.826	4.886	2.94	7.826	4.886	2.94	3.78	2.8	0.98	0.98	0.98							21.6968	0.1		23.0031	0.1			35	200000
		4	16.7042	8.344	9.826	4.94	4.886	14.7042	8.344	6.3602	14.7042	8.344	6.3602	7.826	4.886	2.94	4.606	3.92	0.686
		5	28.3971	14.1961	16.7042	8.3602	8.344	26.3971	14.1961	12.201	26.3971	14.1961	12.201	14.7042	8.344	6.3602	13.7102	10.2802	3.43					2	22.6968	200000		24.0031	200000		Cq-min	21.0278	200000
		6	48.2751	24.1368	28.3971	14.201	14.1961	46.2751	24.1368	22.1383	46.2751	24.1368	22.1383	26.3971	14.1961	12.201	33.1073	22.4812	10.6261						22.6968	0.1		24.0031	0.1			21.0278	0.1
		7	82.0677	41.0336	48.2751	24.1383	24.1368	80.0677	41.0336	39.0341	80.0677	41.0336	39.0341	46.2751	24.1368	22.1383	70.9825	44.6195	26.363
		8	139.515	69.7575	82.0677	41.0341	41.0336	137.515	69.7575	67.7576	137.515	69.7575	67.7576	80.0677	41.0336	39.0341	141.25	83.6536	57.5966					3	21.0278	200000		22.3313	200000		Cq-max	24.0031	200000
		9	237.176	118.588	139.515	69.7576	69.7575	235.176	118.588	116.588	235.176	118.588	116.588	137.515	69.7575	67.7576	267.565	151.411	116.154						21.0278	0.1		22.3313	0.1			24.0031	0.1
		10	403.199	201.599	237.176	118.588	118.588	401.199	201.599	199.599	401.199	201.599	199.599	235.176	118.588	116.588	490.141	267.999	222.142
		11	685.438	342.719	403.199	201.599	201.599	683.438	342.719	340.719	683.438	342.719	340.719	401.199	201.599	199.599	877.34	467.599	409.741						0	200000		0	200000
		12	1165.24	582.622	685.438	342.719	342.719	1163.24	582.622	580.622	1163.24	582.622	580.622	683.438	342.719	340.719	1545.38	808.317	737.06						30	200000		30	200000
		13	1980.92	990.458	1165.24	582.622	582.622	1978.92	990.458	988.458	1978.92	990.458	988.458	1163.24	582.622	580.622	2691.82	1388.94	1302.88
		14	3367.56	1683.78	1980.92	990.458	990.458	3365.56	1683.78	1681.78	3365.56	1683.78	1681.78	1978.92	990.458	988.458	4652.54	2377.4	2275.14
		15	5724.85	2862.42	3367.56	1683.78	1683.78	5722.85	2862.42	2860.42	5722.85	2862.42	2860.42	3365.56	1683.78	1681.78	7998.49	4059.18	3939.32
		16	9732.24	4866.12	5724.85	2862.42	2862.42	9730.24	4866.12	4864.12	9730.24	4866.12	4864.12	5722.85	2862.42	2860.42	13700.3	6919.6	6780.74
		17	16544.8	8272.4	9732.24	4866.12	4866.12	16542.8	8272.4	8270.4	16542.8	8272.4	8270.4	9730.24	4866.12	4864.12	23408.2	11783.7	11624.5
		18	28126.2	14063.1	16544.8	8272.4	8272.4	28124.2	14063.1	14061.1	28124.2	14063.1	14061.1	16542.8	8272.4	8270.4	39927.2	20054.1	19873.1
		19	47814.5	23907.2	28126.2	14063.1	14063.1	47812.5	23907.2	23905.2	47812.5	23907.2	23905.2	28124.2	14063.1	14061.1	68026.2	34115.2	33910.9
		20	81284.6	40642.3	47814.5	23907.2	23907.2	81282.6	40642.3	40640.3	81282.6	40642.3	40640.3	47812.5	23907.2	23905.2	115812	58020.4	57791.6
		21	138184	69091.9	81284.6	40642.3	40642.3	138182	69091.9	69089.9	138182	69091.9	69089.9	81282.6	40642.3	40640.3	197067	98660.8	98405.9
		22	234913	117456	138184	69091.9	69091.9	234911	117456	117454	234911	117456	117454	138182	69091.9	69089.9	335219	167751	167468
		23	399351	199676	234913	117456	117456	399349	199676	199674	399349	199676	199674	234911	117456	117454	570099	285205	284894
		24	678897	339449	399351	199676	199676	678895	339449	339447	678895	339449	339447	399349	199676	199674	969416	484879	484537
		25	1.15413e+06	577063	678897	339449	339449	1.15412e+06	577063	577061	1.15412e+06	577063	577061	678895	339449	339447	1.64828e+06	824325	823952
		26	1.96201e+06	981007	1.15413e+06	577063	577063	1.96201e+06	981007	981005	1.96201e+06	981007	981005	1.15412e+06	577063	577061	2.80237e+06	1.40139e+06	1.40098e+06
		27	3.33542e+06	1.66771e+06	1.96201e+06	981007	981007	3.33542e+06	1.66771e+06	1.66771e+06	3.33542e+06	1.66771e+06	1.66771e+06	1.96201e+06	981007	981005	4.76434e+06	2.38239e+06	2.38195e+06
Values in B34, B35 and B36 can be changed
N0	2	Cq	21.6968	23.0031	22.6968	24.0031	24.0031	21.6968	23.0031	23.0031	21.6968	23.0031	23.0031	22.6968	24.0031	24.0031	21.0278	22.3313	22.3341		=(log(Nq)-log(below))/(log(above)-log(below))+cycle(below)
Eff:	1.7	C-shift															1.67217	1.67217	1.67217		=log(1/(1-(1/E)))/log(E)			1.67217
Nq	200000	C-lag			-1	-1	-1							-1	-1	-1	-1	-1	-1
		Cq-corrected	21.6968	23.0031	21.6968	23.0031	23.0031	21.6968	23.0031	23.0031	21.6968	23.0031	23.0031	21.6968	23.0031	23.0031	21.7	23.0035	23.0063
		N0 expected	2	1	2	1	1	2	1	1	2	1	1	2	1	1	2	1	1
	corrected
		N0 observed	2	1	2	1	1	1.99998	1	0.99999	1.99998	1	0.99999	1.99998	1	0.99999	1.9966	0.999771	0.998287
		relative error ( O/E %)	100	100	100	100	100	99.999	100	99.999	99.999	100	99.999	99.999	100	99.999	99.83	99.9771	99.8287
	uncorrected
		N0	2	1	1.17647	0.588235	0.588235	1.99998	1	0.99999	1.99998	1	0.99999	1.17646	0.588235	0.588229	2.85229	1.42824	1.42612
		relative error ( O/E %)	100	100	58.8235	58.8235	58.8235	99.999	100	99.999	99.999	100	99.999	58.8229	58.8235	58.8229	142.614	142.824	142.612
	blocks to determine Cq values
		values around Nq
		below	138184	199676	138184	199676	199676	138182	199676	199674	138182	199676	199674	138182	199676	199674	197067	167751	167468
		above	234913	339449	234913	339449	339449	234911	339449	339447	234911	339449	339447	234911	339449	339447	335219	285205	284894		cycle in which value is last below Nq
																					21	23	22	24	24	21	23	23	21	23	23	22	24	24	21	22	22
		find cycle below Nq																			cycles in which value is below Nq
		1	3.4	1.4	2	2	0	1.4	1.4	0	1.4	1.4	0	0	0	0	0	0	0		1	1	1	1	1	1	1	1	1	1	1	1	1	1	1	1	1
		2	5.78	2.8	3.4	2	1.4	3.78	2.8	0.98	3.78	2.8	0.98	1.4	1.4	0	0	0	0		2	2	2	2	2	2	2	2	2	2	2	2	2	2	2	2	2
		3	9.826	4.886	5.78	2.98	2.8	7.826	4.886	2.94	7.826	4.886	2.94	3.78	2.8	0.98	0.98	0.98	0		3	3	3	3	3	3	3	3	3	3	3	3	3	3	3	3	3
		4	16.7042	8.344	9.826	4.94	4.886	14.7042	8.344	6.3602	14.7042	8.344	6.3602	7.826	4.886	2.94	4.606	3.92	0.686		4	4	4	4	4	4	4	4	4	4	4	4	4	4	4	4	4
		5	28.3971	14.1961	16.7042	8.3602	8.344	26.3971	14.1961	12.201	26.3971	14.1961	12.201	14.7042	8.344	6.3602	13.7102	10.2802	3.43		5	5	5	5	5	5	5	5	5	5	5	5	5	5	5	5	5
		6	48.2751	24.1368	28.3971	14.201	14.1961	46.2751	24.1368	22.1383	46.2751	24.1368	22.1383	26.3971	14.1961	12.201	33.1073	22.4812	10.6261		6	6	6	6	6	6	6	6	6	6	6	6	6	6	6	6	6
		7	82.0677	41.0336	48.2751	24.1383	24.1368	80.0677	41.0336	39.0341	80.0677	41.0336	39.0341	46.2751	24.1368	22.1383	70.9825	44.6195	26.363		7	7	7	7	7	7	7	7	7	7	7	7	7	7	7	7	7
		8	139.515	69.7575	82.0677	41.0341	41.0336	137.515	69.7575	67.7576	137.515	69.7575	67.7576	80.0677	41.0336	39.0341	141.25	83.6536	57.5966		8	8	8	8	8	8	8	8	8	8	8	8	8	8	8	8	8
		9	237.176	118.588	139.515	69.7576	69.7575	235.176	118.588	116.588	235.176	118.588	116.588	137.515	69.7575	67.7576	267.565	151.411	116.154		9	9	9	9	9	9	9	9	9	9	9	9	9	9	9	9	9
		10	403.199	201.599	237.176	118.588	118.588	401.199	201.599	199.599	401.199	201.599	199.599	235.176	118.588	116.588	490.141	267.999	222.142		10	10	10	10	10	10	10	10	10	10	10	10	10	10	10	10	10
		11	685.438	342.719	403.199	201.599	201.599	683.438	342.719	340.719	683.438	342.719	340.719	401.199	201.599	199.599	877.34	467.599	409.741		11	11	11	11	11	11	11	11	11	11	11	11	11	11	11	11	11
		12	1165.24	582.622	685.438	342.719	342.719	1163.24	582.622	580.622	1163.24	582.622	580.622	683.438	342.719	340.719	1545.38	808.317	737.06		12	12	12	12	12	12	12	12	12	12	12	12	12	12	12	12	12
		13	1980.92	990.458	1165.24	582.622	582.622	1978.92	990.458	988.458	1978.92	990.458	988.458	1163.24	582.622	580.622	2691.82	1388.94	1302.88		13	13	13	13	13	13	13	13	13	13	13	13	13	13	13	13	13
		14	3367.56	1683.78	1980.92	990.458	990.458	3365.56	1683.78	1681.78	3365.56	1683.78	1681.78	1978.92	990.458	988.458	4652.54	2377.4	2275.14		14	14	14	14	14	14	14	14	14	14	14	14	14	14	14	14	14
		15	5724.85	2862.42	3367.56	1683.78	1683.78	5722.85	2862.42	2860.42	5722.85	2862.42	2860.42	3365.56	1683.78	1681.78	7998.49	4059.18	3939.32		15	15	15	15	15	15	15	15	15	15	15	15	15	15	15	15	15
		16	9732.24	4866.12	5724.85	2862.42	2862.42	9730.24	4866.12	4864.12	9730.24	4866.12	4864.12	5722.85	2862.42	2860.42	13700.3	6919.6	6780.74		16	16	16	16	16	16	16	16	16	16	16	16	16	16	16	16	16
		17	16544.8	8272.4	9732.24	4866.12	4866.12	16542.8	8272.4	8270.4	16542.8	8272.4	8270.4	9730.24	4866.12	4864.12	23408.2	11783.7	11624.5		17	17	17	17	17	17	17	17	17	17	17	17	17	17	17	17	17
		18	28126.2	14063.1	16544.8	8272.4	8272.4	28124.2	14063.1	14061.1	28124.2	14063.1	14061.1	16542.8	8272.4	8270.4	39927.2	20054.1	19873.1		18	18	18	18	18	18	18	18	18	18	18	18	18	18	18	18	18
		19	47814.5	23907.2	28126.2	14063.1	14063.1	47812.5	23907.2	23905.2	47812.5	23907.2	23905.2	28124.2	14063.1	14061.1	68026.2	34115.2	33910.9		19	19	19	19	19	19	19	19	19	19	19	19	19	19	19	19	19
		20	81284.6	40642.3	47814.5	23907.2	23907.2	81282.6	40642.3	40640.3	81282.6	40642.3	40640.3	47812.5	23907.2	23905.2	115812	58020.4	57791.6		20	20	20	20	20	20	20	20	20	20	20	20	20	20	20	20	20
		21	138184	69091.9	81284.6	40642.3	40642.3	138182	69091.9	69089.9	138182	69091.9	69089.9	81282.6	40642.3	40640.3	197067	98660.8	98405.9		21	21	21	21	21	21	21	21	21	21	21	21	21	21	21	21	21
		22		117456	138184	69091.9	69091.9		117456	117454		117456	117454	138182	69091.9	69089.9		167751	167468			22	22	22	22		22	22		22	22	22	22	22		22	22
		23		199676		117456	117456		199676	199674		199676	199674		117456	117454						23		23	23		23	23		23	23		23	23
		24				199676	199676								199676	199674								24	24								24	24
		25
		26
		27
		find cycle above Nq
		1
		2
		3
		4
		5
		6
		7
		8
		9
		10
		11
		12
		13
		14
		15
		16
		17
		18
		19
		20
		21
		22	234913					234911			234911						335219
		23	399351		234913			399349			399349			234911			570099	285205	284894
		24	678897	339449	399351			678895	339449	339447	678895	339449	339447	399349			969416	484879	484537
		25	1.15413e+06	577063	678897	339449	339449	1.15412e+06	577063	577061	1.15412e+06	577063	577061	678895	339449	339447	1.64828e+06	824325	823952
		26	1.96201e+06	981007	1.15413e+06	577063	577063	1.96201e+06	981007	981005	1.96201e+06	981007	981005	1.15412e+06	577063	577061	2.80237e+06	1.40139e+06	1.40098e+06
		27	3.33542e+06	1.66771e+06	1.96201e+06	981007	981007	3.33542e+06	1.66771e+06	1.66771e+06	3.33542e+06	1.66771e+06	1.66771e+06	1.96201e+06	981007	981005	4.76434e+06	2.38239e+06	2.38195e+06
